# Supplementary material for: Quercetin potentially suppresses HBV activity through targeting the RIG-I/MAVS pathway
Source: iScience. 2026 Apr 12;29(5):115704. doi: 10.1016/j.isci.2026.115704 (PMC13157012; doi:10.1016/j.isci.2026.115704)
Supplement: Data S1. Tables S1–S4 [file mmc1.zip]

Archive with 1 entries (1 files):
- Supplemental tables.rar
